# Supplementary material for: Climate Change Drives Northwestward Migration of Betula alnoides: A Multi-Scenario MaxEnt Modeling Approach
Source: Plants (Basel). 2025 Aug 15;14(16):2539. doi: 10.3390/plants14162539 (PMC12389557; doi:10.3390/plants14162539)
Supplement: Supplementary file 1 [file plants-14-02539-s001.zip]

Archive with 1 entries (1 files):
- plants-3781635-supplementary.xlsx
