# Supplementary material for: Climate Change Drives Northwestward Migration of Betula alnoides: A Multi-Scenario MaxEnt Modeling Approach
Source: Plants (Basel). 2025 Aug 15;14(16):2539. doi: 10.3390/plants14162539 (PMC12389557; doi:10.3390/plants14162539)
Supplement: Supplementary file 1 [file plants-14-02539-s001.zip › plants-3781635-supplementary.xlsx]

## Sheet: Table S1
Table S1. Thirty-eight environmental variables used in this study.
Category	Abbreviation	Environmental variables	Units	Contribution rate (%)
Bioclimatic	Bio1	Annual mean temperature	°C	1
	Bio2	Mean diurnal range (Mean of monthly)	°C	1.2
	Bio3	Isothermality (Bio2/Bio7) (× 100)		1.8
	Bio4	Standard deviation of temperature seasonality		32.1
	Bio5	Max temperature of warmest month	°C	0.2
	Bio6	Min temperature of coldest month	°C	1.7
	Bio7	Temperature annual range (Bio5-Bio6)	°C	1.3
	Bio8	Mean temperature of wettest quarter	°C	1.4
	Bio9	Mean temperature of driest quarter	°C	1.8
	Bio10	Mean temperature of warmest quarter	°C	0.4
	Bio11	Mean temperature of coldest quarter	°C	1.2
	Bio12	Annual precipitation	mm	3.9
	Bio13	Precipitation of wettest month	mm	0
	Bio14	Precipitation of driest month	mm	0.3
	Bio15	Variation of precipitation seasonality		1.3
	Bio16	Precipitation of wettest quarter	mm	0.4
	Bio17	Precipitation of driest quarter	mm	32.6
	Bio18	Precipitation of warmest quarter	mm	1.3
	Bio19	Precipitation of coldest quarter	mm	1.3
Topographic	Altitude	Altitude	m	6.6
	Aspect	Aspect	°	0.4
	Slope	Slope	°	0.3
Human	HFI	Human footprint index		0.9
Vegetation	NDVI	Normalized difference vegetation index		2.8
Soil	BD	Bulk density	g/cm3	0.6
	BS	Base saturation	%	1
	CaCO3	Calcium carbonate content	%	0.1
	Cec_clay	Cation exchange capacity of the clay fraction	cmol/kg	0.1
	Cec_soil	Cation exchange capacity of the soil	cmol/kg	0
	Clay	Clay fraction	%	0.6
	ECE	Electrical conductivity	dS/m	0
	ESP	Exchangeable sodium percentage		0.1
	Gravel	Gravel content	%	0.5
	OC	Organic carbon content	%	0
	pH_H2O	Soil pH		0.5
	Sand	Sand fraction	%	0
	Silt	Silt fraction	%	0.3
	Teb	Total exchangeable bases		0
Note: All 14 indicators characterized topsoil attributes.

## Sheet: Table S2
Table S2. Correlation analysis of 38 environmental variables.
Pearson Correlation Coefficient	Bio2	Bio3	Bio4	Bio5	Bio6	Bio7	Bio8	Bio9	Bio10	Bio11	Bio12	Bio13	Bio14	Bio15	Bio16	Bio17	Bio18	Bio19	Altitude	Aspect	Slope	HFP	NDVI	BD	BS	CaCO3	Cec_Clay	Cec_Soil	Clay	ECE	ESP	Gravel	OC	pH_H2O	Sand	Silt	Teb
Bio1	-0.172342	0.0778971	-0.269618	0.857751	0.95509	-0.433274	0.91437	0.920946	0.875884	0.934316	0.525453	0.512168	0.138281	0.333368	0.591408	0.120759	0.491916	0.079833	-0.811944	-0.0633286	-0.454143	0.164766	0.199955	0.110844	-0.246955	0.015518	-0.511295	-0.2009	0.180314	0.0478339	0.276469	0.383711	0.0267645	-0.242662	0.124791	-0.370876	-0.117026
Bio2		0.851676	-0.610633	-0.372801	-0.316988	0.0373695	-0.371255	0.0840379	-0.494491	0.0762717	-0.247834	-0.0336919	-0.530555	0.375374	-0.0702911	-0.552204	0.0399028	-0.499633	0.582725	0.166248	0.260061	-0.0444164	0.222883	0.192061	0.0631967	0.0103996	-0.0324142	-0.232005	-0.138464	0.0184392	0.0568195	-0.0490591	-0.079263	0.00368594	0.138443	0.0206245	-0.0763102
Bio3			-0.926909	-0.335638	0.0505391	-0.483133	-0.218299	0.39355	-0.390088	0.405352	-0.0927259	0.125365	-0.579608	0.491142	0.110217	-0.590225	0.190226	-0.554456	0.487166	0.079658	0.214542	-0.0976554	0.360003	0.157811	-0.0736556	-0.0890022	-0.141138	-0.239238	-0.082573	-0.0851395	0.130668	0.0507817	-0.0477016	-0.130158	0.223432	-0.146551	-0.174724
Bio4				0.218957	-0.319931	0.756626	0.0338612	-0.574356	0.226761	-0.59413	-0.0453464	-0.230139	0.542288	-0.528119	-0.242015	0.552286	-0.297207	0.52373	-0.317273	-0.0198354	-0.135083	0.138938	-0.406393	-0.128777	0.146729	0.140194	0.194107	0.208575	0.0276523	0.138393	-0.183141	-0.139652	0.0258863	0.195323	-0.250069	0.24669	0.210094
Bio5					0.760302	0.0381892	0.911291	0.642548	0.975789	0.636229	0.477069	0.377832	0.374709	0.074109	0.438796	0.344355	0.298236	0.298889	-0.955343	-0.0192523	-0.521496	0.248466	0.0138689	0.0935807	-0.167849	0.0838322	-0.44024	-0.154144	0.171457	0.11902	0.204116	0.315506	0.0203039	-0.151537	0.0339678	-0.257154	-0.0360012
Bio6						-0.62006	0.86274	0.897864	0.812685	0.918065	0.508267	0.480779	0.114134	0.298334	0.55842	0.105563	0.453306	0.0633802	-0.765878	-0.11571	-0.426488	0.110682	0.211955	0.0587921	-0.282647	-0.0578057	-0.471417	-0.142215	0.194042	-0.0352754	0.269195	0.375247	0.0509275	-0.276171	0.142751	-0.408649	-0.150568
Bio7							-0.226541	-0.605163	-0.0716361	-0.643872	-0.20569	-0.283262	0.276996	-0.369436	-0.32907	0.25352	-0.337136	0.263499	0.0243251	0.154751	0.0262246	0.12983	-0.309312	0.022584	0.232084	0.190179	0.193484	0.032601	-0.0914193	0.198019	-0.167586	-0.196195	-0.0538217	0.241823	-0.178575	0.318057	0.188145
Bio8								0.722197	0.941146	0.748112	0.400272	0.36684	0.151874	0.26941	0.460545	0.13541	0.434248	0.0919425	-0.895672	-0.130479	-0.509784	0.218073	0.0496167	0.085419	-0.164692	0.066476	-0.419948	-0.0810606	0.223376	0.0961176	0.236666	0.331579	0.0559364	-0.147355	0.0134597	-0.300299	-0.0125558
Bio9									0.644858	0.983884	0.482782	0.502977	0.0112595	0.385223	0.56886	-0.0160174	0.471951	-0.0179848	-0.554226	-0.0151085	-0.320912	0.0595109	0.313698	0.143846	-0.270208	-0.0571588	-0.489497	-0.267682	0.124189	-0.0311381	0.296369	0.373921	-0.00564885	-0.286217	0.218545	-0.404957	-0.200122
Bio10										0.648337	0.495523	0.384392	0.412629	0.0589514	0.458503	0.39823	0.32675	0.342371	-0.979658	-0.0773249	-0.522096	0.232946	-0.000989549	0.0474896	-0.181027	0.0783245	-0.422172	-0.101013	0.194071	0.110161	0.188846	0.316096	0.0396967	-0.153752	0.00807602	-0.256823	-0.0197181
Bio11											0.453385	0.504259	-0.0742607	0.456186	0.573902	-0.093774	0.505491	-0.115778	-0.561087	-0.0434912	-0.325484	0.0843961	0.315324	0.140729	-0.263749	-0.043816	-0.500341	-0.250288	0.136154	-0.0163363	0.300896	0.372594	0.0119754	-0.278995	0.204503	-0.404393	-0.181932
Bio12												0.892145	0.462714	0.0771561	0.90834	0.482166	0.719364	0.469523	-0.546132	0.108108	-0.27828	0.0279297	0.186957	-0.0350957	-0.130408	0.0393404	-0.197091	-0.0182985	0.127449	0.0491719	-0.0239778	0.202493	-0.0343924	-0.0951422	-0.0525612	-0.103409	-0.00634906
Bio13													0.139862	0.454304	0.97515	0.162287	0.870325	0.14672	-0.420814	0.0246378	-0.267415	0.0588221	0.190826	0.0219896	-0.0640715	0.102789	-0.16428	-0.0215496	0.113695	0.104177	0.0165834	0.144517	-0.0205846	-0.0324134	-0.0758231	-0.0596222	0.042802
Bio14														-0.684855	0.137072	0.977638	-0.119458	0.956735	-0.455579	0.0912709	-0.174097	0.0677416	-0.143259	-0.140389	-0.0739077	0.0336005	-0.0367067	0.00842196	0.0350721	0.0438129	-0.104898	0.0449007	-0.0815022	-0.0311384	-0.0813591	0.0469764	0.0233144
Bio15															0.470872	-0.681908	0.636979	-0.707257	-0.0122986	-0.127567	-0.148421	0.0254018	0.204321	0.164855	0.0501176	0.0958024	-0.099167	-0.00221719	0.104833	0.0988316	0.101608	0.0515693	0.0222059	0.0369396	-0.0494961	-0.0779972	0.0818768
Bio16																0.165126	0.908806	0.139628	-0.481521	0.0251764	-0.296966	0.0398901	0.219377	0.0243369	-0.0830385	0.0887291	-0.19639	0.00177384	0.153947	0.0965812	0.0151886	0.191133	-0.00482178	-0.0511216	-0.0799966	-0.106295	0.045314
Bio17																	-0.0882649	0.9712	-0.446487	0.0708511	-0.148325	0.0565112	-0.144024	-0.168399	-0.0884243	0.0162366	-0.0315514	0.0426799	0.0519577	0.0227919	-0.114534	0.0585842	-0.0472926	-0.0436296	-0.0891819	0.0342446	0.0186879
Bio18																		-0.112842	-0.330715	-0.053451	-0.236	0.0285057	0.209721	0.028647	-0.0265185	0.0976784	-0.12714	0.0940364	0.202483	0.101843	-0.0158494	0.159461	0.0337857	0.00195802	-0.161658	-0.0761624	0.102181
Bio19																			-0.386865	0.0874515	-0.0970308	0.0378559	-0.128576	-0.140413	-0.0791208	-0.000669802	-0.0188225	0.00948444	0.0254897	0.00376689	-0.0944186	0.0423484	-0.0536809	-0.045442	-0.0584182	0.0333388	-0.0083029
Altitude																				0.0622107	0.528185	-0.239851	0.0377366	-0.0243621	0.161256	-0.0948208	0.374673	0.0745796	-0.17521	-0.122319	-0.165216	-0.3021	-0.0453046	0.122139	0.00786328	0.214774	-0.000471131
Aspect																					-0.00866612	0.113717	0.0624013	0.071277	0.0432593	0.0342144	-0.0184638	-0.0508799	-0.0744157	0.0534116	0.0164762	0.0829624	-0.0339394	0.0244212	0.0758185	0.00949034	0.0145867
Slope																						-0.24114	0.0688335	-0.0356926	-0.05983	-0.163571	0.0586505	-0.0434873	-0.0768607	-0.169793	-0.0857916	-0.180245	0.0199696	-0.102743	0.0706875	0.0183971	-0.16154
HFP																							-0.359394	0.154234	0.190748	0.232677	-0.01086	-0.0324313	-0.0019876	0.245082	0.10823	-0.0106616	-0.101903	0.203533	-0.0726528	0.0844627	0.205528
NDVI																								0.0017134	-0.288963	-0.227702	-0.272054	-0.119619	0.101319	-0.200525	0.0533106	0.164388	0.017177	-0.323685	0.0897753	-0.23056	-0.275911
BD																									0.612276	0.359638	0.0940848	-0.369093	-0.467649	0.393054	0.375149	0.255432	-0.421603	0.471417	0.444181	0.0960436	0.304504
BS																										0.621512	0.733845	0.189216	-0.430197	0.598979	-0.00312587	-0.0825881	-0.42206	0.940888	-0.0114439	0.562017	0.851151
CaCO3																											0.325676	-0.0709494	-0.357623	0.986022	-0.158013	-0.118902	-0.136475	0.791593	-0.261162	0.750972	0.741633
Cec_Clay																												0.442892	-0.383053	0.249855	-0.177267	-0.239985	-0.325058	0.741229	-0.118028	0.622029	0.66603
Cec_Soil																													0.502237	-0.115096	-0.507766	-0.178321	0.380606	0.249463	-0.561814	-0.00754621	0.480892
Clay																														-0.342073	-0.343906	-0.218131	0.470983	-0.37455	-0.660307	-0.531837	-0.1382
ECE																															-0.175932	-0.117951	-0.16466	0.758938	-0.259471	0.729218	0.714393
ESP																																0.515475	-0.247233	-0.135871	0.680009	-0.327832	-0.314486
Gravel																																	-0.0371726	-0.149426	0.597124	-0.394909	-0.139485
OC																																		-0.284809	-0.294855	-0.268683	-0.2009
pH_H2O																																			-0.202297	0.7062	0.916038
Sand																																				-0.284802	-0.36679
Silt																																					0.590006
Note: The data with red background are all greater than 0.70.

## Sheet: Table S3
Table S3. Seventeen environmental factors predicting potential distribution of Betula alnoides in this study.
Category	Abbreviation	Environmental variables	Units
Bioclimatic	Bio4	Standard deviation of temperature seasonality
	Bio9	Mean temperature of driest quarter	°C
	Bio12	Annual precipitation	mm
	Bio15	Variation of precipitation seasonality
	Bio17	Precipitation of driest quarter	mm
	Bio18	Precipitation of warmest quarter	mm
Topographic	Altitude	Altitude	m
	Aspect	Aspect	°
	Slope	Slope	°
Human	HFI	Human footprint index
Vegetation	NDVI	Normalized difference vegetation index
Soil	BD	Bulk density	g/cm3
	BS	Base saturation	%
	Clay	Clay fraction	%
	ESP	Exchangeable sodium percentage
	Gravel	Gravel content	%
	Silt	Silt fraction	%
